# Supplementary material for: Effectiveness of the ChAdOx1 nCoV-19 Coronavirus Vaccine (CovishieldTM) in Preventing SARS-CoV2 Infection, Chennai, Tamil Nadu, India, 2021
Source: Vaccines (Basel). 2022 Jun 17;10(6):970. doi: 10.3390/vaccines10060970 (PMC9228854; doi:10.3390/vaccines10060970)
Supplement: Supplementary file 1 [file vaccines-10-00970-s001.zip]

Archive with 1 entries (1 files):
- vaccines-1731407-supplementary.pdf
